# Supplementary material for: Vaginal microbiome as a tool for prediction of chorioamnionitis in preterm labor: a pilot study
Source: Sci Rep. 2021 Sep 23;11:18971. doi: 10.1038/s41598-021-98587-4 (PMC8460623; doi:10.1038/s41598-021-98587-4)
Supplement: Supplementary file 2 — Supplementary Table S4. [file 41598_2021_98587_MOESM2_ESM.xlsx]

## Sheet: Supplementary_Table_S4
Group	ID	Lactobacillus iners	Lactobacillus crispatus	Lactobacillus gasseri	Gardnerella vaginalis	Atopobium vaginae	Lactobacillus jensenii	Ureaplasma parvum	Megasphaera genomosp. type_1	Streptococcus agalactiae	Streptococcus anginosus	Escherichia coli	Prevotella bivia	Bifidobacterium dentium	Bifidobacterium breve	Ureaplasma urealyticum	Prevotella amnii	Anaerococcus tetradius	Aerococcus christensenii	Enterococcus faecalis	Prevotella timonensis	Staphylococcus epidermidis	Mycoplasma hominis	Peptoniphilus sp. BV3BML2	Dialister micraerophilus	Bacteroides fragilis	Lactobacillus vaginalis	Prevotella denticola	Sneathia sanguinegens	Peptostreptococcus anaerobius	Peptoniphilus sp. 2002-2300004	[Leptotrichia] amnionii	Staphylococcus aureus	Prevotella disiens	Veillonella montpellierensis	Lactobacillus fermentum	Finegoldia magna	Anaerococcus lactolyticus	Bifidobacterium sp. h12	Bacteroides sp. 9_1_42FAA	Prevotella buccalis	Lactobacillus coleohominis	Corynebacterium tuberculostearicum	Anaerococcus sp. gpac126	Lactobacillus salivarius	Campylobacter ureolyticus	Prevotella corporis	Staphylococcus sp. NIPHL090904/B4	Peptoniphilus asaccharolyticus
S01	S0-1-FUV-1-89-12A-FU008V	0	529	0	510	457	0	0	0	0	0	0	0	0	0	0	0	0	1	0	0	0	0	0	0	0	0	0	0	0	0	0	0	0	0	0	0	0	0	0	0	0	0	0	0	0	0	0	0
S01	S0-1-FUV-1-92-12D-FU073V	117	0	583	788	4	0	1	0	0	0	0	0	0	0	2	0	0	1	0	0	0	0	0	0	0	0	0	0	0	0	0	0	0	0	0	0	0	0	0	0	0	0	0	0	0	0	0	0
S01	S0-1-FUV-1-93-12E-FU074V	1413	0	1	74	0	0	0	0	0	0	0	0	0	0	0	0	0	0	0	0	0	0	0	0	0	0	0	0	0	0	0	0	0	0	0	0	0	0	0	0	0	0	0	0	0	0	0	0
S01	S0-1-FUV-1-94-12F-FU076V	915	561	0	0	0	0	0	0	0	0	0	0	0	0	0	0	0	0	0	0	0	0	0	0	0	0	0	0	0	0	0	0	0	0	0	0	0	0	0	0	0	0	0	0	0	0	0	0
S01	S0-1-FUV-1-95-12G-FU079V	0	2	409	777	0	0	311	0	0	0	0	0	0	0	0	0	0	0	0	0	0	0	0	0	0	0	0	0	0	0	0	0	0	0	0	0	0	0	0	0	0	0	0	0	0	0	0	0
S01	S0-1-FUV-2-12-02D-FU147V	1491	0	0	0	0	0	0	0	0	0	0	0	0	0	0	0	0	0	0	0	0	0	0	0	0	0	0	0	0	0	0	0	0	0	0	0	0	0	0	0	0	0	0	0	0	0	0	0
S01	S0-1-FUV-2-15-02G-FU159V	1169	0	0	0	0	0	0	0	0	217	0	0	0	0	0	0	0	0	0	0	0	0	0	0	0	0	0	0	0	4	0	70	0	0	0	3	0	0	0	0	0	0	0	0	1	0	8	0
S01	S0-1-FUV-2-20-03D-FU198V	1479	0	0	0	0	0	10	0	0	0	0	0	0	0	0	0	0	0	0	0	0	0	0	0	0	0	0	0	0	0	0	0	0	0	0	1	0	0	0	0	0	0	0	0	1	0	0	0
S01	S0-1-FUV-2-23-03G-FU204V	984	472	0	0	0	0	0	0	0	0	0	0	0	0	0	0	0	0	0	0	0	0	0	0	0	0	0	0	0	0	0	0	0	0	0	0	0	0	0	0	0	0	0	0	0	0	0	0
S01	S0-1-FUV-2-27-04C-FU212V	1	7	3	261	0	1	0	0	0	0	780	55	0	0	0	0	0	0	145	2	104	0	0	0	0	0	0	0	67	0	0	0	40	0	0	0	0	0	0	0	0	17	0	0	0	2	4	0
S01	S0-1-FUV-2-30-04F-FU231V	1484	0	8	0	0	0	0	0	0	0	0	0	0	0	0	0	0	0	0	0	0	0	0	0	0	0	0	0	0	0	0	0	0	0	1	0	0	0	0	0	0	0	0	0	0	0	0	0
S01	S0-1-FUV-2-32-04H-FU236V	0	0	0	0	0	0	257	0	234	0	0	0	0	580	424	0	0	0	0	0	0	0	0	2	0	0	0	0	0	0	0	0	0	0	0	0	0	0	0	0	0	0	0	0	0	0	0	0
S01	S0-1-FUV-2-34-05B-FU248V	1465	1	0	0	0	0	9	0	0	0	0	0	0	0	0	0	0	0	0	0	0	0	0	0	0	0	0	0	0	0	0	0	0	0	0	0	0	0	0	0	9	0	0	0	0	0	0	0
S01	S0-1-FUV-2-37-05E-FU272V	2	1497	0	0	0	0	0	0	0	0	0	0	0	0	0	0	0	0	0	0	0	0	0	0	0	0	0	0	0	0	0	0	0	0	0	0	0	0	0	0	0	0	0	0	0	0	0	0
S01	S0-1-FUV-2-4-01D-FU108V	1	1435	0	0	0	0	0	0	0	0	0	0	0	0	0	0	0	0	0	0	0	0	0	0	0	0	0	0	0	0	0	0	0	0	0	0	0	0	0	0	0	0	0	0	0	0	0	0
S01	S0-1-FUV-2-41-06A-FU279V	0	0	1185	128	160	0	0	0	0	0	0	0	0	0	0	0	0	0	0	0	0	0	0	4	0	0	0	0	0	0	0	0	0	0	0	0	0	0	0	0	0	0	0	0	0	0	0	0
S01	S0-1-FUV-2-44-06D-FU300V	0	1386	0	0	0	58	0	0	0	0	0	0	0	0	0	0	0	0	0	0	0	0	0	0	0	0	0	0	0	0	0	0	0	0	0	0	0	0	0	0	5	0	0	0	0	0	0	0
S01	S0-1-FUV-2-45-06E-FU301V	0	1451	0	0	0	0	0	0	0	0	0	0	0	0	0	0	0	0	0	0	0	0	0	0	0	0	0	0	0	0	0	0	0	0	0	0	0	0	0	0	0	0	0	0	0	0	0	0
S01	S0-1-FUV-2-47-06G-FU329V	1489	0	0	0	0	0	0	0	0	0	0	0	0	0	0	0	0	0	0	0	0	0	0	0	0	0	0	0	0	0	0	0	0	0	0	0	0	0	0	0	0	0	0	0	0	0	0	0
S01	S0-1-FUV-2-48-06H-FU330V	2	1443	0	1	0	0	0	0	0	0	0	0	0	0	0	0	0	0	0	0	0	0	0	0	0	0	0	0	0	0	0	0	0	0	0	0	0	0	0	0	0	0	0	0	0	0	0	0
S01	S0-1-FUV-2-49-07A-FU334V	8	0	1479	5	0	0	0	0	0	0	0	0	0	0	0	0	0	0	0	1	2	0	0	0	0	0	0	1	0	0	0	0	0	0	0	0	0	0	0	0	0	0	0	0	0	0	0	0
S01	S0-1-FUV-2-51-07C-FU341V	918	0	0	101	16	0	0	121	0	0	0	0	0	0	0	36	0	5	0	126	0	0	0	11	0	0	0	11	0	0	54	0	0	0	0	0	0	0	0	0	0	0	0	0	0	0	0	0
S01	S0-1-FUV-2-52-07D-FU349V	1415	0	0	0	0	0	2	72	0	0	0	0	0	0	0	0	0	0	0	0	0	0	0	0	0	0	0	0	0	0	0	0	0	0	0	0	0	0	0	0	0	0	0	0	0	0	0	0
S01	S0-1-FUV-2-55-07G-FU380V	0	0	0	5	0	1489	0	0	0	0	0	0	0	0	0	0	0	0	0	0	0	0	0	0	0	0	0	0	0	0	0	0	0	0	6	0	0	0	0	0	0	0	0	0	0	0	0	0
S01	S0-1-FUV-2-56-07H-FU381V	1465	1	0	0	0	0	20	0	0	0	0	1	0	0	0	0	0	0	0	0	0	0	0	0	0	0	0	0	0	0	0	0	0	0	0	0	0	0	0	0	0	0	0	0	0	0	0	0
S01	S0-1-FUV-2-57-08A-FU383V	1455	2	0	1	0	0	32	0	0	0	0	0	0	0	0	0	0	0	0	0	0	0	0	0	0	0	0	0	0	0	0	0	0	0	0	0	0	0	0	0	0	0	0	0	0	0	0	0
S01	S0-1-FUV-2-58-08B-FU385V	0	1489	0	0	0	0	0	0	0	0	0	0	0	0	0	0	0	0	0	0	0	0	0	0	0	0	0	0	0	0	0	0	0	0	0	0	0	0	0	0	0	0	0	0	0	0	0	0
S01	S0-1-FUV-2-61-08E-FU401V	1143	346	0	0	0	0	0	0	0	0	0	0	0	0	0	0	0	0	0	0	0	0	0	0	0	0	0	0	0	0	0	0	0	0	0	0	0	0	0	0	0	0	0	0	0	0	0	1
S01	S0-1-FUV-2-64-08H-FU408V	1	0	1320	177	0	0	0	0	0	0	0	0	0	0	0	0	0	0	0	0	0	0	0	0	0	0	0	0	0	0	0	0	0	0	0	0	0	0	0	0	0	0	1	0	0	0	0	1
S01	S0-1-FUV-2-65-09A-FU409V	1015	0	0	0	0	477	0	0	0	0	0	0	0	0	0	0	0	0	0	0	0	0	0	0	0	0	0	0	0	0	0	0	0	0	0	0	0	0	0	0	0	0	0	0	0	0	0	0
S01	S0-1-FUV-2-66-09B-FU413V	2	973	12	176	314	0	0	0	0	0	0	0	0	0	0	0	0	0	0	0	0	0	0	0	0	11	0	0	0	0	0	0	0	0	0	0	0	0	0	0	0	0	0	0	0	0	0	0
S01	S0-1-FUV-2-67-09C-FU414V	1	0	1479	5	0	0	0	0	0	0	0	0	0	15	0	0	0	0	0	0	0	0	0	0	0	0	0	0	0	0	0	0	0	0	0	0	0	0	0	0	0	0	0	0	0	0	0	0
S01	S0-1-FUV-2-69-09E-FU423V	1488	0	1	0	0	0	3	4	0	0	0	0	0	0	0	0	0	0	0	0	0	0	0	0	0	0	0	0	0	0	0	0	0	0	0	0	0	0	0	0	0	0	0	0	0	0	0	0
S01	S0-1-FUV-2-71-09G-FU426V	737	747	0	0	0	0	0	0	0	0	0	0	0	0	0	0	0	0	0	0	0	0	0	0	0	0	0	0	0	0	0	0	0	0	0	0	0	0	0	0	0	0	0	0	0	0	0	0
S01	S0-1-FUV-2-75-10C-FU435V	1460	0	0	32	0	0	0	0	0	0	0	0	0	0	0	0	0	0	0	0	0	0	0	0	0	0	0	0	0	0	0	0	0	0	0	0	0	0	0	0	0	0	0	0	0	0	0	0
S01	S0-1-FUV-2-76-10D-FU438V	1494	0	0	0	0	0	0	0	0	0	0	0	0	0	0	0	0	0	0	0	0	0	0	0	0	0	0	0	0	0	0	0	0	0	0	0	0	0	0	0	0	0	0	0	0	0	0	0
S01	S0-1-FUV-2-78-10F-FU447V	6	1	1306	128	0	0	0	0	0	0	0	1	0	0	0	0	1	0	0	0	0	0	0	0	0	0	0	0	0	1	0	0	0	0	45	5	0	0	0	0	0	0	0	0	1	0	0	0
S23	S2-FUV-1-90-12B-FU012V	0	0	0	1	1497	0	0	0	0	0	0	0	0	0	0	0	0	0	0	0	0	0	0	0	0	0	0	0	0	0	0	0	0	0	0	0	0	0	0	0	0	0	0	0	0	0	0	0
S23	S2-FUV-1-91-12C-FU055V	0	0	894	598	0	0	6	0	0	0	0	0	0	0	2	0	0	0	0	0	0	0	0	0	0	0	0	0	0	0	0	0	0	0	0	0	0	0	0	0	0	0	0	0	0	0	0	0
S23	S2-FUV-1-96-12H-FU090V	998	0	0	2	1	0	92	0	0	0	0	384	0	3	0	0	0	0	13	0	0	0	0	0	0	0	0	0	0	0	0	0	0	0	0	0	0	0	0	0	0	0	0	0	0	0	0	0
S23	S2-FUV-2-1-01A-FU096V	1465	0	0	0	0	26	0	0	0	0	0	0	0	0	0	0	0	0	0	1	0	0	0	0	0	0	0	0	0	0	0	0	0	0	0	1	0	0	0	0	0	0	0	0	0	0	0	0
S23	S2-FUV-2-11-02C-FU142V	1466	0	0	25	0	0	0	0	0	0	0	0	0	0	0	0	0	0	0	0	0	0	0	0	0	0	0	0	0	0	0	0	0	0	0	0	0	0	0	0	0	0	0	0	0	0	0	0
S23	S2-FUV-2-14-02F-FU155V	1039	445	0	0	0	0	0	0	0	0	0	0	0	0	0	0	0	0	0	0	0	0	0	0	0	0	0	0	0	0	0	0	0	0	0	0	0	0	0	0	0	0	0	0	0	0	0	0
S23	S2-FUV-2-21-03E-FU199V	638	0	0	208	402	0	224	0	0	1	0	0	0	0	0	0	0	0	0	0	0	0	0	0	0	2	0	0	0	1	0	0	1	0	0	1	0	0	0	0	0	0	0	0	0	0	0	0
S23	S2-FUV-2-22-03F-FU201V	1	1455	0	0	0	3	0	0	0	1	0	0	0	0	0	0	0	0	0	0	0	0	0	0	0	0	0	0	0	0	0	0	0	0	0	0	0	0	0	0	0	0	0	0	0	0	0	0
S23	S2-FUV-2-24-03H-FU206V	1127	0	0	6	0	0	194	0	0	0	0	0	0	0	0	0	0	0	0	0	0	159	0	0	0	0	0	0	0	0	0	0	0	0	0	0	0	0	0	0	0	0	0	0	0	0	0	0
S23	S2-FUV-2-25-04A-FU210V	0	1401	0	0	0	71	0	0	1	1	0	3	0	0	0	0	0	0	0	1	0	0	0	1	0	13	0	0	0	0	0	0	0	0	0	1	0	0	0	0	0	0	0	0	1	0	0	0
S23	S2-FUV-2-26-04B-FU211V	0	1	917	0	514	0	0	0	0	0	0	0	0	0	0	0	0	25	0	0	0	0	0	0	0	1	0	0	0	0	0	0	0	0	0	0	0	0	0	0	15	0	0	0	0	0	0	0
S23	S2-FUV-2-28-04D-FU227V	1375	0	0	0	0	121	0	0	0	0	0	0	0	0	0	0	0	0	0	0	0	0	0	0	0	0	0	0	0	0	0	0	0	0	0	1	0	0	0	0	0	0	0	0	0	0	0	0
S23	S2-FUV-2-29-04E-FU228V	1246	0	0	8	3	98	0	126	0	0	0	0	0	0	0	0	0	0	1	0	0	0	0	1	0	0	0	0	0	0	0	0	0	0	0	0	0	0	0	0	0	0	0	0	0	0	0	0
S23	S2-FUV-2-31-04G-FU234V	1	0	0	370	1083	0	7	0	0	4	0	6	0	0	7	0	0	0	0	2	0	0	0	0	0	0	0	0	0	1	1	0	2	0	0	1	0	0	0	0	0	0	0	0	0	0	0	0
S23	S2-FUV-2-33-05A-FU242V	0	0	1077	0	0	0	0	0	0	0	0	0	0	0	0	0	0	0	0	0	0	0	149	0	0	0	0	0	0	76	0	0	0	0	0	0	41	0	0	0	0	0	24	0	0	0	0	0
S23	S2-FUV-2-40-05H-FU276V	968	0	0	208	102	0	2	74	0	0	0	0	0	0	0	73	0	0	0	0	0	0	0	8	0	0	0	0	0	0	0	0	0	0	0	0	0	0	0	0	0	0	0	0	0	0	0	0
S23	S2-FUV-2-46-06F-FU318V	0	7	0	242	40	0	0	705	0	0	0	0	0	0	0	80	0	34	0	0	0	0	0	4	0	0	0	3	0	0	1	0	0	0	0	0	0	0	0	8	0	0	0	0	0	0	0	0
S23	S2-FUV-2-5-01E-FU109V	1263	1	0	0	0	0	36	0	75	0	0	0	0	0	0	0	0	0	0	0	0	0	0	0	0	0	0	0	0	0	0	0	1	0	0	1	0	0	0	0	0	0	0	0	0	0	0	0
S23	S2-FUV-2-54-07F-FU378V	4	1491	0	0	0	0	0	0	0	0	0	0	0	0	0	0	0	0	0	0	0	0	0	0	0	0	0	0	0	0	0	0	0	0	0	1	0	0	0	0	0	0	0	0	0	0	0	0
S23	S2-FUV-2-6-01F-FU111V	3	404	1	253	55	0	26	0	722	0	0	1	0	0	0	0	0	0	0	1	1	0	0	0	0	0	0	0	0	0	0	0	0	0	0	0	0	0	0	0	0	2	0	16	1	0	0	0
S23	S2-FUV-2-60-08D-FU397V	3	0	2	92	74	1	0	427	0	0	0	0	0	0	0	257	0	27	0	0	0	0	2	8	0	0	0	83	0	0	28	0	0	1	0	0	0	0	0	28	0	0	0	0	0	0	0	0
S23	S2-FUV-2-62-08F-FU403V	1	3	1342	0	0	0	0	0	0	0	0	0	0	39	0	0	0	0	0	0	0	0	0	0	0	69	0	0	0	0	0	0	0	0	0	0	0	43	0	0	0	0	0	0	0	0	0	0
S23	S2-FUV-2-63-08G-FU406V	1418	0	0	0	0	76	0	0	0	0	0	0	0	0	0	0	0	0	0	0	0	0	0	0	0	0	0	0	0	0	0	0	0	0	0	0	0	0	0	0	0	0	0	0	0	0	0	0
S23	S2-FUV-2-68-09D-FU417V	1480	0	0	0	0	0	0	0	0	0	0	0	0	0	0	0	0	0	0	0	0	0	0	0	0	0	0	0	0	1	0	0	0	0	0	0	0	0	0	0	0	0	0	0	0	0	0	7
S23	S2-FUV-2-7-01G-FU117V	0	0	939	0	0	0	0	185	0	32	0	1	5	46	0	0	0	0	0	0	0	0	0	12	0	0	104	0	0	0	0	0	0	0	8	0	0	0	0	0	0	0	0	0	0	0	0	0
S23	S2-FUV-2-70-09F-FU424V	559	902	0	0	0	21	2	0	0	0	0	0	0	0	0	0	0	0	0	0	0	0	0	0	0	6	0	0	0	0	0	0	0	0	0	0	0	0	0	0	0	0	0	0	0	0	0	0
S23	S2-FUV-2-73-10A-FU433V	1492	0	0	0	0	0	1	0	0	0	0	0	0	0	0	0	0	0	0	0	0	0	0	0	0	0	0	0	0	0	0	0	0	0	0	1	0	0	0	0	0	0	0	0	0	0	0	0
S23	S2-FUV-2-74-10B-FU434V	22	17	1	851	555	1	0	0	0	35	0	1	0	9	0	0	0	0	0	0	0	0	0	0	0	0	0	0	0	0	0	0	0	0	0	0	0	0	0	0	0	0	0	0	0	0	0	0
S23	S2-FUV-2-77-10E-FU439V	1485	0	0	2	0	0	4	0	0	0	0	0	0	0	0	0	0	0	0	0	0	0	0	0	0	0	0	0	0	0	0	0	0	0	0	0	0	0	0	0	0	0	0	0	0	0	0	0
S23	S2-FUV-2-79-10G-FU451V	393	474	0	215	0	0	101	0	5	38	33	10	0	0	0	0	0	97	3	32	15	0	0	3	0	0	0	0	0	0	0	2	1	0	0	5	1	0	0	5	0	1	0	0	8	12	0	2
S23	S2-FUV-2-8-01H-FU123V	0	1	0	0	0	0	66	0	0	770	224	89	0	145	60	0	0	0	24	0	46	0	1	8	0	0	0	0	0	0	0	0	0	0	0	2	0	0	0	0	0	13	0	0	0	0	0	0
S23	S2-FUV-2-81-11A-FU463V	2	1358	0	0	0	0	0	0	0	0	0	4	0	0	0	0	0	0	0	0	1	0	0	0	0	11	0	0	0	0	0	0	0	0	0	4	0	0	41	0	0	0	0	0	0	0	0	0
S23	S2-FUV-2-9-02A-FU126V	1	0	0	0	0	0	410	0	0	64	0	4	937	0	0	0	0	0	0	0	0	0	0	39	0	0	0	0	0	0	0	0	0	0	0	3	1	0	0	0	0	0	0	0	1	0	0	0
S23	S3-FUV-2-10-02B-FU137V	1026	0	0	0	0	0	34	0	398	0	0	0	0	0	0	0	0	1	0	0	0	0	0	0	0	0	0	3	0	0	1	0	0	4	0	0	0	0	0	0	0	0	0	0	0	0	0	0
S23	S3-FUV-2-13-02E-FU152V	1300	0	0	76	71	0	0	0	0	0	0	0	0	0	0	0	0	27	0	0	0	0	0	1	0	0	0	0	0	0	0	0	0	0	0	0	0	0	0	0	0	0	0	0	0	0	0	0
S23	S3-FUV-2-17-03A-FU178V	1438	0	0	0	0	0	1	0	0	1	0	17	0	0	0	0	5	0	0	0	0	0	2	0	0	0	0	0	2	2	0	0	14	0	1	2	0	0	0	0	0	0	0	0	0	0	0	0
S23	S3-FUV-2-18-03B-FU191V	2	1412	0	0	0	0	21	0	0	0	0	2	0	0	0	0	0	0	0	5	0	0	1	1	0	0	0	0	0	0	0	0	8	0	0	3	0	0	0	0	0	0	0	0	0	0	0	0
S23	S3-FUV-2-2-01B-FU098V	3	1494	0	0	0	0	1	0	1	0	0	0	0	0	0	0	0	0	0	0	0	0	0	0	0	0	0	0	0	0	0	0	0	0	0	0	0	0	0	0	0	0	0	0	0	0	0	0
S23	S3-FUV-2-35-05C-FU254V	1098	0	0	0	0	398	0	0	0	0	0	0	0	0	0	0	0	0	0	0	0	0	0	0	0	0	0	0	0	0	0	0	0	0	0	0	0	0	0	0	0	0	0	0	0	0	0	0
S23	S3-FUV-2-39-05G-FU274V	1	1427	0	0	0	0	0	0	0	0	0	0	0	0	0	0	0	0	0	0	0	0	0	0	0	0	0	0	0	0	0	0	0	0	0	0	0	0	0	0	0	0	0	0	0	0	0	0
S23	S3-FUV-2-42-06B-FU283V	1070	1	0	32	3	0	10	0	0	4	0	0	0	0	4	0	314	0	0	1	0	0	1	0	0	0	0	0	0	0	0	0	2	44	0	2	1	0	0	0	0	0	0	0	0	0	0	0
S23	S3-FUV-2-43-06C-FU298V	665	0	0	87	111	183	10	0	0	1	0	216	0	0	0	0	33	0	0	0	0	0	1	31	0	0	0	0	26	2	0	0	0	20	0	3	0	0	0	0	0	0	0	0	0	0	0	0
S23	S3-FUV-2-50-07B-FU339V	0	887	0	0	0	217	11	0	0	0	0	219	0	0	0	0	0	0	0	0	0	0	0	0	123	0	0	0	0	0	0	0	0	0	0	16	0	0	0	0	5	0	0	0	0	0	1	0
S23	S3-FUV-2-53-07E-FU356V	0	1171	0	0	0	50	263	0	0	0	0	0	0	0	0	0	0	0	0	0	0	0	0	0	0	4	0	0	0	0	0	0	0	0	0	0	0	0	0	0	0	0	0	0	0	0	0	0
S23	S3-FUV-2-59-08C-FU396V	0	916	4	0	0	552	11	0	0	0	0	0	0	0	0	0	0	0	0	0	0	0	0	0	0	0	0	0	0	0	0	0	0	0	0	0	0	0	0	0	0	0	0	0	0	0	0	0
S23	S3-FUV-2-80-10H-FU456V	874	0	0	484	6	0	121	0	0	0	0	0	0	0	0	0	0	9	0	0	0	0	0	0	0	0	0	0	0	0	0	0	0	0	0	0	0	0	0	0	0	0	0	0	0	0	0	0
[truncated: 65 more columns]
